# Supplementary material for: Precision fMRI reveals that the language network exhibits adult-like left-hemispheric lateralization by 4 years of age
Source: Nat Commun. 2026 May 16;17:6505. doi: 10.1038/s41467-026-72916-5 (PMC13376885; doi:10.1038/s41467-026-72916-5)
Supplement: Supplementary file 4 — Source Data [file 41467_2026_72916_MOESM4_ESM.xlsx]

## Sheet: README
SOURCE DATA FILE

## Sheet: Fig 2
Figure 2B: Effect Size Data - Dataset 1 (response magnitude)

## Sheet: Fig 3
Figure 3A: Volume Data for LI calculation - Dataset 1

## Sheet: Fig 4
Figure 4A: Effect Size Data - Dataset 1

## Sheet: Table 1
Effect Size Data - Dataset 1 (filter: hemi=='lh' for analysis)

## Sheet: Table 2
Table 2A - Effect Size Data - Dataset 1 (filter: condition=='language' for analysis)

## Sheet: Table 3
Table 3A - Volume Data for LI - Dataset 1

## Sheet: Table 4
Table 4A - Effect Size Data - Dataset 1 (filter: condition=='language', hemi=='lh' for analysis)

## Sheet: Demographics
Dataset 1 Demographics (Sex: 0=female, 1=male)

## Sheet: SI Table 1B
Subject

[truncated: 7 more sheets: SI Fig 2B, SI 3C, SI 3D, SI 3E, SI Table 3A, SI Table 4A, SI Table 4B]
